# Supplementary material for: Evaluation of the Effects of Epicoccum nigrum on the Olive Fungal Pathogens Verticillium dahliae and Colletotrichum acutatum by 1H NMR-Based Metabolic Profiling
Source: J Fungi (Basel). 2025 Feb 8;11(2):129. doi: 10.3390/jof11020129 (PMC11856019; doi:10.3390/jof11020129)
Supplement: Supplementary file 1 [file jof-11-00129-s001.zip]

Archive with 1 entries (1 files):
- jof-3450144-supplementary.pdf
